# Supplementary material for: Performance of Metagenomic Next-Generation Sequencing for the Diagnosis of Viral Meningoencephalitis in a Resource-Limited Setting
Source: Open Forum Infect Dis. 2020 Feb 8;7(3):ofaa046. doi: 10.1093/ofid/ofaa046 (PMC7051036; doi:10.1093/ofid/ofaa046)
Supplement: ofaa046_suppl_Supplementary_Table_2 [file ofaa046_suppl_supplementary_table_2.xlsx]

## Sheet: Supplementary Table 2
ID	ZN Smear	India Ink stain	Cryptococcal antigen test	Gram Stain	Bacterial culture	Others	HSV PCR (ct value)	JEV Serology	Dengue Serology	Dengue PCR			Expanded PCR testing for Mumps (Ct value)	MinION sequencing
											mNGS	expanded PCR testing for enterovirus (ct value)
S1	Negative	Negative	Negative	Negative	Negative	not done	Negative	Not done	Not done	Not done	Negative	Negative	Negative	Not done
S2	Negative	Negative	Not done	Negative	Negative	not done	Negative	Not done	Not done	Not done	Enterovirus	Negative	Negative	Not done
S3	Negative	Negative	Negative	Negative	Negative	not done	Negative	Not done	Not done	Not done	Negative	Negative	Negative	Not done
S4	Negative	Negative	Negative	Negative	Negative	not done	Not done	Not done	Not done	Not done	Negative	Negative	Negative	Not done
S5	Negative	Negative	Negative	Negative	Negative	not done	Positive (25.1)	Not done	Not done	Not done	HSV/Enterovirus	Negative	Negative	Not done
S6	Negative	Negative	Negative	Negative	Negative	not done	Negative	Negative	Negative	Not done	Negative	Negative	Negative	Not done
S7	Negative	Negative	Negative	Negative	Negative	not done	Negative	Negative	Not done	Not done	Negative	Negative	Negative	Not done
S8	Negative	Not done	Negative	Negative	Negative	VZV PCR positive	Negative	Not done	Not done	Not done	VZV/Enterovirus	Negative	Negative	VZV
S9	Negative	Negative	Negative	Negative	Negative	not done	Negative	Not done	Not done	Not done	Enterovirus	Positive (33.36)	Negative	Not done
S10	Negative	Negative	Negative	Negative	Negative	not done	Negative	Not done	Not done	Not done	Enterovirus	Positive (34.25)	Negative	Not done
S11	Negative	Negative	Negative	Negative	Negative	not done	Not done	Not done	Not done	Not done	Enterovirus	Negative	Negative	Not done
S12	Negative	Negative	Not done	Negative	Negative	not done	Negative	Not done	Negative	Not done	Enterovirus	Negative	Negative	Not done
S13	Negative	Negative	Negative	Negative	Negative	not done	Negative	Not done	Not done	Not done	Enterovirus	Negative	Negative	Not done
S14	Negative	Negative	Negative	Negative	Negative	not done	Negative	Not done	Not done	Not done	Rotavirus	Negative	Negative	Not done
S15	Negative	Negative	Negative	Negative	Negative	not done	Negative	Not done	Not done	Not done	Enterovirus	Negative	Negative	Not done
S16	Negative	Negative	Not done	Negative	Negative	not done	Negative	Not done	Not done	Not done	Negative	Negative	Negative	Not done
S17	Negative	Negative	Not done	Negative	Negative	not done	Negative	Not done	Not done	Not done	Negative	Negative	Negative	Not done
S18	Negative	Negative	Negative	Negative	Negative	not done	Not done	Not done	Not done	Not done	Negative	Negative	Negative	Not done
S19	Negative	Negative	Negative	Negative	Negative	not done	Negative	Not done	Negative	Not done	Enterovirus	Negative	Negative	Not done
S20	Negative	Negative	Negative	Negative	Negative	not done	Not done	Not done	Not done	Not done	Negative	Negative	Negative	Not done
S21	Negative	Negative	Negative	Negative	Negative	not done	Negative	Not done	Not done	Not done	Enterovirus	Negative	Negative	Not done
S22	Negative	Not done	Negative	Negative	Negative	not done	Not done	Not done	Not done	Not done	Enterovirus	Positive (34.79)	Negative	Not done
S23	Negative	Negative	Negative	Negative	Negative	not done	Negative	Not done	Negative	Not done	Enterovirus	Negative	Negative	Not done
S24	Negative	Negative	Not done	Negative	Negative	not done	Negative	Negative	Not done	Not done	Negative	Negative	Negative	Not done
S25	Negative	Negative	Negative	Negative	Negative	not done	Negative	Not done	Not done	Not done	Negative	Negative	Negative	Not done
S26	Negative	Negative	Negative	Negative	Negative	not done	Negative	Not done	Not done	Not done	Negative	Negative	Negative	Not done
S27	Negative	Negative	Not done	Negative	Not done	not done	Negative	Negative	Negative	Not done	Enterovirus	Negative	Negative	Not done
S28	Negative	Negative	Negative	Negative	Negative	not done	Negative	Not done	Not done	Not done	Negative	Negative	Negative	Not done
S29	Negative	Negative	Negative	Negative	Negative	not done	Negative	Not done	Not done	Not done	Negative	Negative	Negative	Not done
S30	Negative	Negative	Negative	Negative	Negative	not done	Negative	Not done	Not done	Not done	Enterovirus	Negative	Negative	Not done
S31	Negative	Negative	Negative	Negative	Negative	not done	Negative	Not done	Negative	Not done	Negative	Negative	Negative	Not done
S32	Not done	Negative	Not done	Negative	Not done	not done	Not done	Not done	Not done	Not done	Negative	Negative	Negative	Not done
S33	Negative	Negative	Negative	Negative	Negative	not done	Negative	Not done	Negative	Not done	Negative	Negative	Negative	Not done
S34	Negative	Negative	Negative	Negative	Negative	not done	Negative	Not done	Negative	Not done	Negative	Negative	Negative	Not done
S35	Negative	Negative	Negative	Negative	Negative	not done	Not done	Not done	Not done	Not done	Negative	Negative	Negative	Not done
S36	Negative	Negative	Negative	Negative	Negative	not done	Positive (28.01)	Not done	Not done	Not done	HSV	Negative	Negative	HSV
S37	Negative	Negative	Negative	Negative	Negative	not done	Negative	Not done	Not done	Not done	Negative	Negative	Negative	Not done
S38	Negative	Not done	Negative	Negative	Negative	not done	Negative	Not done	Not done	Not done	Enterovirus	Negative	Negative	Not done
S39	Negative	Not done	Negative	Negative	Negative	not done	Negative	Negative	Positive	Not done	Negative	Negative	Negative	Not done
S40	Negative	Negative	Negative	Negative	Negative	not done	Negative	Not done	Not done	Not done	Negative	Negative	Negative	Not done
S41	Negative	Negative	Negative	Negative	Negative	Mumps virus IgG+IgM: Positive	Negative	Not done	Negative	Not done	Negative	Negative	Negative	Not done
S42	Negative	Negative	Negative	Negative	Negative	not done	Not done	Not done	Not done	Not done	Enterovirus	Positive (34.78	Negative	Not done
S43	Negative	Not done	Negative	Negative	Negative	not done	Negative	Negative	Negative	Not done	Enterovirus	Positive (31.23)	Negative	Enterovirus
S44	Not done	Negative	Not done	Negative	Not done	not done	Not done	Not done	Not done	Not done	Negative	Negative	Negative	Not done
S45	Negative	Negative	Negative	Negative	Negative	not done	Negative	Negative	Not done	Not done	Negative	Negative	Negative	Not done
S46	Negative	Negative	Negative	Negative	Negative	Mumps virus IgG+IgM: Positive	Not done	Not done	Not done	Not done	Mumps	Negative	positive (35.36)	Negative
S47	Not done	Negative	Not done	Negative	Negative	not done	Not done	Not done	Negative	Not done	Negative	Negative	Negative	Not done
S48	Not done	Negative	Not done	Negative	Negative	not done	Not done	Not done	Not done	Not done	Negative	Negative	Negative	Not done
S49	Negative	Not done	Negative	Negative	Negative	dengue rapid test: negative	Negative	Negative	Not done	Not done	Enterovirus	positive (32.3)	Negative	Enterovirus
S50	Negative	Negative	Negative	Negative	Negative	not done	Not done	Not done	Not done	Not done	Enterovirus	Positive(32.65)	Negative	Not done
S51	Negative	Negative	Negative	Negative	Negative	not done	Negative	Negative	Not done	Not done	Negative	Negative	Negative	Not done
S52	Negative	Negative	Negative	Negative	Negative	Mumps virus IgG+IgM: Positive	Not done	Not done	Not done	Not done	Negative	Negative	positive (35.85)	Not done
S53	Negative	Negative	Negative	Negative	Negative	not done	Negative	Not done	Not done	Not done	Negative	Negative	Negative	Not done
S54	Negative	Negative	Negative	Negative	Negative	not done	Negative	Not done	Negative	Not done	Enterovirus	Negative	Negative	Not done
S55	Not done	Not done	Not done	Negative	Negative	not done	Negative	Not done	Positive	Negative	Negative	Negative	Negative	Not done
S56	Negative	Negative	Negative	Negative	Negative	not done	Negative	Not done	Not done	Not done	Negative	Negative	Negative	Not done
S57	Negative	Negative	Negative	Negative	Negative	not done	Negative	Not done	Negative	Not done	Negative	Negative	Negative	Not done
S58	Negative	Negative	Negative	Negative	Negative	not done	Negative	Not done	Not done	Not done	Negative	Negative	Negative	Not done
S59	Negative	Negative	Negative	Negative	Negative	not done	Not done	Not done	Not done	Not done	Negative	Negative	Negative	Not done
S60	Negative	Negative	Negative	Negative	Negative	not done	Negative	Not done	Not done	Not done	Negative	Negative	Negative	Not done
S61	Negative	Negative	Negative	Negative	Negative	Mumps virus IgG+IgM: Positive	Negative	Not done	Not done	Not done	Negative	Negative	positive (40)	Not done
S62	Negative	Negative	Negative	Negative	Negative	not done	Positive (unavailble)	Not done	Not done	Not done	HSV/Enterovirus	Negative	Negative	Not done
S63	Not done	Negative	Not done	Negative	Not done	not done	positive (30.36)	Negative	Not done	Not done	HSV	negative	Negative	Not done
S64	Negative	Negative	Negative	Negative	Negative	not done	Positive (23.77)	Not done	Not done	Not done	HSV	Negative	Negative	Not done
S65	Negative	Negative	Negative	Negative	Negative	not done	Positive (30.62)	Not done	Not done	Not done	HSV	Negative	Negative	HSV
S66	Negative	Not done	Negative	Negative	Negative	Not done	Negative	Not done	Not done	Not done	Negative	Negative	positive (40)	Not done
S67	Negative	Negative	Negative	Negative	Negative	not done	Negative	Positive	Not done	Not done	Enterovirus	Negative	Negative	Not done
S68	Negative	Negative	Negative	Negative	Negative	not done	Positive 28.71)	Not done	Not done	Not done	HSV	Negative	Negative	Not done
Note: * S19 & S26: Negative controls
